# Supplementary material for: Transgenic iPSC Lines with Genetically Encoded MitoTimer to Study Mitochondrial Biogenesis in Dopaminergic Neurons with Tauopathy
Source: Biomedicines. 2025 Feb 21;13(3):550. doi: 10.3390/biomedicines13030550 (PMC11940372; doi:10.3390/biomedicines13030550)
Supplement: Supplementary file 1 [file biomedicines-13-00550-s001.zip]

Archive with 1 entries (1 files):
- biomedicines-3429884-supplementary.pdf
